# Supplementary material for: Impact of CT-Defined Sarcopenia on Clinical Outcomes in Elderly Trauma Patients: A Retrospective Korean Cohort Study
Source: Healthcare (Basel). 2025 Sep 16;13(18):2321. doi: 10.3390/healthcare13182321 (PMC12469919; doi:10.3390/healthcare13182321)
Supplement: Supplementary file 1 [file healthcare-13-02321-s001.zip]

Archive with 1 entries (1 files):
- healthcare-3798509-supplementary.pdf
